# Supplementary material for: Late Holocene climatic variability in Subarctic Canada: Insights from a high-resolution lake record from the central Northwest Territories
Source: PLoS One. 2018 Jun 28;13(6):e0199872. doi: 10.1371/journal.pone.0199872 (PMC6023164; doi:10.1371/journal.pone.0199872)
Supplement: S1 Table — (XLSX) [file pone.0199872.s001.xlsx]

## Sheet: Sheet1
S1 Table. Loss-on-ignition data for the Danny's Lake sediment core.
Sample depth (cm)	Organic %	Carbonate %	Remainder of sample (minerogenic %)
10	25.9574	5.10638	68.9362
11	23.9748	3.78549	72.2397
12	25.4144	3.31492	71.2707
13	23.9186	3.81679	72.2646
14	23.2	3.2	73.6
15	20.7856	3.27332	75.9411
16	22.5023	2.07021	75.4275
17	21.173	2.08748	76.7396
18	22.2618	2.40427	75.3339
19	22.9868	2.78184	74.2313
20	21.8263	1.8931	76.2806
21	21.2121	1.96078	76.8271
22	22.3744	1.64384	75.9817
23	22.4138	2.10728	75.4789
24	21.5812	1.7094	76.7094
25	20.9634	1.62822	77.4084
26	26.0077	2.39923	71.5931
27	24.3617	2.97872	72.6596
28	27.8409	4.82955	67.3295
29	24.2286	2.17143	73.6
30	24.1318	2.13713	73.7311
31	29.5082	2.66393	67.8279
32	27.9492	2.90381	69.147
33	26.1194	6.46766	67.4129
34	21.7604	4.64548	73.5941
35	33.9623	4.40252	61.6352
36	26.6667	2.61905	70.7143
37	26.6968	5.88235	67.4208
38	30.8605	4.45104	64.6884
39	26.4535	3.48837	70.0581
40	27.8947	2.63158	69.4737
41	28.4501	2.33546	69.2144
42	29.4719	2.89608	67.632
43	33.3333	7.7381	58.9286
44	29.8527	6.55957	63.5877
45	26.5416	4.02145	69.437
46	29.1209	6.04396	64.8352
47	33.8983	5.08475	61.0169
48	28.5388	3.88128	67.5799
50	28.9474	3.42105	67.6316
51	27.9279	2.7027	69.3694
52	27.4799	2.68097	69.8391
53	28.655	2.77778	68.5673
54	26.0083	1.25174	72.7399
55	22.9327	2.20507	74.8622
56	22.5849	2.61097	74.8042
57	18.8723	1.8412	79.2865
