# Supplementary material for: Late Holocene climatic variability in Subarctic Canada: Insights from a high-resolution lake record from the central Northwest Territories
Source: PLoS One. 2018 Jun 28;13(6):e0199872. doi: 10.1371/journal.pone.0199872 (PMC6023164; doi:10.1371/journal.pone.0199872)
Supplement: S3 Table — This table uses the taxonomy of Krammer & Lange-Bertalot (1990). (XLSX) [file pone.0199872.s003.xlsx]

## Sheet: Sheet1
S3 Table. Raw diatom counts for the Danny's Lake sediment core. NB: This table used the original taxonomy after Krammer & Lange-Bertalot (1990).
Sample depth (cm)	Modelled age (cal. yr BP)	Achnanthes curtissima	Achnanthes didyma	Achnanthes flexella	Achnanthes helvetica	Achnanthes holsatica	Achnanthes imperfecta	Achnanthes joursacense	Achnanthes laevis	Achnanthes laterostrata	Achnanthes levanderi	Achnanthes minutissima	Achnanthes nodosa	Achnanthes Østrupii	Achnanthes pergalli	Achnanthes ploenensis	Achnanthes pseudoswazi	Achnanthes pusilla	Achnanthes semiaperta	Achnanthes suchlandtii	Achnanthes trinodis	Achnanthes ventralis	Amphipleura lindheimerii	Amphora libyca	Amphora ovalis	Anomoeoneis brachysira	Aulacoseira ambigua	Aulacoseira canadensis	Aulacoseira crassipunctata	Aulacoseira crenulata	Aulacoseira granulata	Aulacoseira lirata	Aulacoseira muzzanensis	Anomoeoneis vitrea	Aulacoseira alpigena	Aulacoseira distans	Aulacoseira lacustris	Aulacoseira perglabra	Aulacoseira subarctica	Aulacoseira tethera	Aulacoseira valida	Bacillaria paradoxa	Caloneis alpestris	Caloneis lauta	Caloneis permagna	Caloneis silicula	Caloneis tenuis	Caloneis thermalis	Caloneis undulata
0.5	-34.4	7									7	23	3					7		5		1				6	1							2	105	31	21	6			1
0.7	-20.7	2									5	13						3		12						6									106	24	59	9	2
1.4	27										3	17						5		4						7									175	25	17	28
1.7	47.4										1	4						1							1	9	2							1	200	10	33	10
2.3	88.3										3	34					1	7							1	1	1							2	118	50	13	3	4	3
2.5	101.9										4	8			1			1		1						9					1			1	150	14	49	4	1	1
3.2	149.6	2		1							5	18								2						11									188	23	27	19
3.4	163.3	1		1							1	6						4								8									190	13	34	11	1
4.1	211			1							8	17	1				2	6								11								1	106	38	28	8	7
4.3	224.6									1	3	7						3				1			1	11								1	116	34	56	7		1
5	272.3										4	13	1					3								12	1								111	20	34	7	1
5.2	280.7																	4							1	30									89	22	60	13						1
5.9	310.3	1									5	9						3		1						7			1					1	200	31	30	8	1	1
6.1	318.8			1							3	15						4		3		1			1	8									139	20	46	8
6.8	348.4	1									4	23	5					9		4		2				10								1	107	17	35	4	1
7	356.9			2							5	15					1	1		4					1	12								2	154	7	51	2	1
7.7	386.5										5	25						4		4						9	1							1	176	14	21	10	3
8	399.1			1							6	13						5		1						8	1	1						1	113	50	42	12		1
8.6	424.5	1									6	11						2		1					2	9								1	160	16	40	14	2	5
8.9	437.2	2		2						1	8	20					1	3		10					1	6								3	108	15	29	3	1
9.5	462.6	3									8	16					2	5							1	8	1						2		100	35	93	9	1
9.8	475.3			1							2	8														8									200	20	54	14	1
10.4	506.8	1		1							5	26	4							4						17								3	173	17	27	11
10.7	524.1	1		1							11	25						5		6						11									127	26	23	2	3
11.3	558.6	1									4	25	3					1		6						6								1	121	26	41	9	1							1
11.6	575.9	2									8	15						3		2		1				13								1	143	24	39	13	2	2
12.2	610.5	1		2							1	20					1	6		0						4		1						3	150	15	23	10	1
12.4	622	1	1								4	4					1	4		4						10									155	20	31	10	3	1
13	656.6	1								1	7	20						5		2		2												2	126	22	42	12	1	3
13.3	673.9	1								1	3	18						8		7					2	12		1						1	137	25	45	8	3
13.9	708.5	1									11	30	2					2		4		1				6								1	120	24	35	14	2
14.2	725.8	1		1							8	23	2					3		1						10								2	153	25	26	9
14.8	760.3	4	1							1	12	20						7		2					1	7								4	171	21	31	12	2	2
15.1	775.5	1	1								2	20						4		2						8								2	145	21	32	11		1
15.7	797.3										8	19						8		5						10								2	152	34	19	15	1
16	808.1	1	1								3	18					1	2		3						5									154	24	33	14	2	1
16.6	833.5										3	15						2		1						5								1	176	30	34	7	1
16.9	840.8	2									4	14						5		2					2	9								1	141	13	37	15	0	3
17.5	862.6										8	22	8					6								4	3								97	10	36	11	2	1		2
17.8	873.4	1		2							3	20						5				1	1			12									144	22	24	11	1
18.4	895.2	2								2	6	25	12				1	7		1						7								1	95	45	27	7
18.7	906.1	1		1						1	3	10						3		5						6									144	8	41	6	2
19.3	927.8	2					1				5	30						9		5						6	1							1	140	23	19	14	2
19.6	938.7										6	31	4					8		1						9									121	6	10	9		2
20.2	961.3	2									10	32	1				2	8		2						6									120	33	28	8
20.5	973.3	7	2								10	21	5				1	5								11								1	105	13	19	4	1
21.1	997.5	4	1	3							5	20						8		4						7								2	120	32	18	9
21.4	1009.5	1		2							6	13						8		3						7									127	18	17	2	1
22.1	1037.6	5							3		13	48	2					9		3						7								1	100	18	23	13	4	1
22.4	1049.7	1	1	1						1	4	15						8		1						8								3	161	15	16	6	2
23	1073.8	3								1	9	22						6		3						6				1				2	150	12	17	9
23.3	1085.9	2								1	11	40	3				1	7		4						18								1	142	3	8	7							1
23.9	1110	15		1							12	42	2				1	6		1						7	1	2							122	40	18	22	2
24.2	1122			1					1		2	15	2					3								11								3	167	16	19	4	1
24.9	1150.2										9	30						11		8						2								3	143	22	16	7
25.3	1166.3	1									3	24						1		2					1	6								2	142	15	14	7
25.7	1182.5	3		1							2	13					1	6		2						10									155	10	13	7		4
26.3	1206.8	2								1	10	22					1	7		1						4									132	17	16	8
26.7	1223										1	8								1		1				13	2								153	32	26	11	3				1				1
27.3	1247.3	1		1							9	12					1	9		3						5								1	110	15	21	5
27.8	1267.6	3									8	18						8		5						3								1	112	8	24	3		1
28.2	1283.8	4									8	21						7		3						2								2	134	9	27	6
28.6	1300	3									5	12						6		5						8		1						3	134	8	25	8	2	1
28.9	1312.1	2								1	5	18						4		2						3		1						2	155	15	30	6	1	1
29.5	1336.4			1								11						3								11								1	152	20	31	3
29.9	1352.6										6	17						3		2						4								1	123	19	23	3	3
30.5	1383.7	5								1	5	36	6					8		5			1		1	5								1	120	22	21	4	5
30.9	1405.4	1									8	9					1	11		1					1	4								2	116	18	26	5	1	1
31.5	1437.9	2	1								3	6					3	5		1						6								1	121	16	34	6	2	1
31.9	1459.5	1	2								1	19						5		6					1	2								1	140	27	32	8		1
32.6	1497.4									1	4	16						6				1	1			6								1	149	38	27	9	5	2
33.3	1535.3	1							1		8	37	3					3		5		1				10	5				6	2	4	2	79	21	20	4	9
33.7	1557	4								4	10	55	10				1	8		5						10								3	99	24	14	8	1	2
33.8	1562.4										6	14						5							1	5									118	33	19	7	3	3
34.6	1605.7	4	1								9	56	9					18		4						7								2	92	30	17	4
34.8	1616.6	1									4	17						12		3					1	1								3	119	41	19	5	3
35.5	1665.1	1		1							3	34	6		2			11								7								1	98	35	14	4	2
35.6	1672.6	2	1								9	24						6		4						6								1	98	36	19	10	1	1
36.3	1725.4	3	1								16	58	1				1	9		10						3	2							1	107	42	27	19
36.8	1763.2											16						4		3						5					4			2	144	38	27	26	2
37.2	1793.3	2	1							1	4	31					1	4		5						9								3	102	16	14	19	4	1
37.7	1831										15	31					2	9								7									94	28	13	13	4
38	1853.7	1	1								13	43						6		6						13									87	40	13	7	4
38.4	1883.8	1	1								6	11						8		3						1									145	47	23	11	10
38.8	1914	8									9	25						9		3		3				3								2	106	22	18	7	6	1
39.5	1966.8	4		1							10	15						8	1	2						6								4	157	29	25	10	11	1
39.7	1981.9	3									9	30	2					4		3		1				7									126	20	18	7	6	2
39.9	1997	2									3	23						12		2					1	2									120	21	25	10	4
40.6	2043.1	5	1								8	31	15		1			6		3						7									90	18	25	10	9		1					1
41.4	2094.5			3							9	12						10		1						6								2	77	32	19	7
41.6	2107.4	5	1								6	49	11				2	6		4						11									82	56	17	6	1
41.8	2120.2										3	23						6		3					1	6								1	74	41	18	4	4
42.6	2171.7	4									12	51	7					11		3						7	1							1	75	32	20	2	3
43.3	2216.7	1									6	30					1	10		2						4									88	47	29	5	8
43.5	2229.6	3									8	43	5				1	8		8						8								1	67	45	28	6	9
44.2	2274.6		1	1							3	15						4		5														2	84	43	24	8	11
44.3	2281	5									13	39	13		1		1	11		8						9								2	78	30	15	7	11									1
45.2	2345.2	4	1								12	41	12		3		2	6		6						12	2							2	67	33	20	2	11	3
45.7	2393.1										1	5						5		4						3									161	29	24	2	16	1
46	2421.9			2							10	10						12		1						8								5	105	22	9	2	2
46.1	2431.5	3						1			18	47	3	1				14		1						6	4							1	74	32	17	4	14
47	2517.8	7	2			2					17	52	8		4			3		5						4								1	41	26	12	4	7
47.1	2527.4										5	8						8								8								3	92	53	29	10	14
47.9	2604.1	3	2							1	9	32	3		1		2	6		6						7	3							1	71	37	23	8	24
48.4	2652	0									14	26						3		2						2								2	99	29	30	6	11
48.8	2690.4	4									24	32					1	10		8						10								1	71	9	21	2	18		4
49.5	2747.9										5	13						1		6					1	3									115	19	28	2	7
49.7	2776.7	4	2							1	19	43	5		1		2	8	1	5						4	1							1	53	11	10	0	14		2
49.9	2795.8			1						1	3	36						18		17					1	7								2	83	19	18	3	10
50.6	2857.5	2			2						17	49		1			2	13		6						3	1							3	72	18	18	6	12		3
51.4	2926.8			1							6	17						7		2					1	3									96	22	25	7	7
51.7	2952.9	4									4	33						7		13						10	4							12	85	18	23	6	14
52.6	3030.9	1		1							7	15					1	8		4					1	8								1	93	31	22	6	12	1
52.9	3056.9	4									18	51	9		1			11		9						8								8	42	20	8	2	7									1
53.6	3117.6	1									8	36						11		6						3					2			1	56	29	10	3	6
54.1	3161	4									14	42	1					6		12		1									1			9	63	35	11	4	1
54.7	3213	1									8	14						5		2						4								1	79	54	20	10	12
55.3	3260.6	0									6	35	1					6		11	1					4					3			5	55	48	20	12			1
55.8	3296.6	1	1	1							7	13						8		7						4									142	6	0	0	12
56.3	3332.5	4									9	51	2					8		9						3	2							4	70	40	13	7
[truncated: 165 more columns]
